# Supplementary material for: PDE2A Is Indispensable for Mouse Liver Development and Hematopoiesis
Source: Int J Mol Sci. 2020 Apr 21;21(8):2902. doi: 10.3390/ijms21082902 (PMC7215450; doi:10.3390/ijms21082902)
Supplement: Supplementary file 1 [file ijms-21-02902-s001.zip]

Archive with 16 entries (13 files):
- Supplementary/
- Supplementary Legends.docx
- Supplementary/.DS_Store
- Supplementary/suppl fig1.pdf
- Supplementary/suppl fig2.pdf
- Supplementary/suppl fig3 .pdf
- Supplementary/Suppl movie 1.7z
- Supplementary/Suppl movie 2.7z
- __MACOSX/
- __MACOSX/Supplementary/
- __MACOSX/Supplementary/._.DS_Store
- __MACOSX/Supplementary/._suppl fig1.pdf
- __MACOSX/Supplementary/._suppl fig2.pdf
- __MACOSX/Supplementary/._suppl fig3 .pdf
- __MACOSX/Supplementary/._Suppl movie 1.7z
- __MACOSX/Supplementary/._Suppl movie 2.7z
